# Supplementary material for: Leveraging comparative phylogenetics for evolutionary medicine: applications to comparative oncology
Source: Evol Med Public Health. 2025 Dec 24;14(1):1–12. doi: 10.1093/emph/eoaf039 (PMC12817213; doi:10.1093/emph/eoaf039)
Supplement: ST1ModelFit_eoaf039 [file st1modelfit_eoaf039.xlsx]

## Sheet: Sheet1
Evo Model	AIC	LogL
Brownian	9.11788	-2.55894
OU	-185.497	95.7486
EB	11.1247	-2.56236
Pagel Lambda	-243.717	124.859
Pagel Delta	-31.5802	18.7901
Pagel Kappa	-179.603	92.8014
Rate Trend	-12.0168	9.00839
Mean Trent	11.1179	-2.55894
White	-179.224	91.6121
