# Supplementary material for: Leveraging comparative phylogenetics for evolutionary medicine: applications to comparative oncology
Source: Evol Med Public Health. 2025 Dec 24;14(1):1–12. doi: 10.1093/emph/eoaf039 (PMC12817213; doi:10.1093/emph/eoaf039)
Supplement: ST2errorRates_eoaf039 [file st2errorrates_eoaf039.xlsx]

## Sheet: 50
min	model	evo_model	error_type	count	total	rate
1	Compar	OU	False Negative	198	998	0.198397
1	Compar	Pagel's Lambda	False Negative	54	990	0.0545455
1	Compar	Random Noise	False Positive	235	982	0.239308
1	PGLSSEY	OU	False Negative	157	1000	0.157
1	PGLSSEY	Pagel's Lambda	False Negative	10	1000	0.01
1	PGLSSEY	Random Noise	False Positive	1	1000	0.001
1	PGLSSEYOPTIM	OU	False Negative	156	1000	0.156
1	PGLSSEYOPTIM	Pagel's Lambda	False Negative	17	1000	0.017
5	Compar	OU	False Negative	153	989	0.154702
5	Compar	Pagel's Lambda	False Negative	44	900	0.0488889
5	Compar	Random Noise	False Positive	170	946	0.179704
5	PGLSSEY	OU	False Negative	132	1000	0.132
5	PGLSSEY	Pagel's Lambda	False Negative	7	931	0.0075188
5	PGLSSEYOPTIM	OU	False Negative	136	1000	0.136
5	PGLSSEYOPTIM	Pagel's Lambda	False Negative	6	931	0.00644468
10	Compar	OU	False Negative	156	977	0.159672
10	Compar	Pagel's Lambda	False Negative	33	943	0.0349947
10	Compar	Random Noise	False Positive	138	901	0.153163
10	PGLSSEY	OU	False Negative	141	1000	0.141
10	PGLSSEY	Pagel's Lambda	False Negative	13	1000	0.013
10	PGLSSEYOPTIM	OU	False Negative	149	1000	0.149
10	PGLSSEYOPTIM	Pagel's Lambda	False Negative	13	1000	0.013
20	Compar	OU	False Negative	139	956	0.145397
20	Compar	Pagel's Lambda	False Negative	34	892	0.0381166
20	Compar	Random Noise	False Positive	133	841	0.158145
20	PGLSSEY	OU	False Negative	141	1000	0.141
20	PGLSSEY	Pagel's Lambda	False Negative	13	1000	0.013
20	PGLSSEYOPTIM	OU	False Negative	144	1000	0.144
20	PGLSSEYOPTIM	Pagel's Lambda	False Negative	13	1000	0.013
20	PGLSSEYOPTIM	Random Noise	False Positive	1	1000	0.001

## Sheet: 150
min	model	evo_model	error_type	count	total	rate
1	Compar	OU	False Negative	169	1880	0.0898936
1	Compar	Pagel's Lambda	False Negative	139	1172	0.118601
1	Compar	Random Noise	False Positive	336	1000	0.336
1	PGLSSEY	OU	False Negative	163	1880	0.0867021
1	PGLSSEY	Pagel's Lambda	False Negative	121	1177	0.102804
1	PGLSSEYOPTIM	OU	False Negative	159	1880	0.0845745
1	PGLSSEYOPTIM	Pagel's Lambda	False Negative	114	1177	0.0968564
1	PGLSSEYOPTIM	Random Noise	False Positive	15	1000	0.015
5	Compar	OU	False Negative	163	1897	0.0859251
5	Compar	Pagel's Lambda	False Negative	107	1162	0.0920826
5	Compar	Random Noise	False Positive	326	999	0.326326
5	PGLSSEY	OU	False Negative	160	1897	0.0843437
5	PGLSSEY	Pagel's Lambda	False Negative	105	1167	0.0899743
5	PGLSSEYOPTIM	OU	False Negative	160	1897	0.0843437
5	PGLSSEYOPTIM	Pagel's Lambda	False Negative	99	1167	0.0848329
5	PGLSSEYOPTIM	Random Noise	False Positive	5	1000	0.005
10	Compar	OU	False Negative	172	1899	0.090574
10	Compar	Pagel's Lambda	False Negative	128	1205	0.106224
10	Compar	Random Noise	False Positive	290	986	0.294118
10	PGLSSEY	OU	False Negative	162	1899	0.0853081
10	PGLSSEY	Pagel's Lambda	False Negative	109	1224	0.0890523
10	PGLSSEYOPTIM	OU	False Negative	172	1899	0.090574
10	PGLSSEYOPTIM	Pagel's Lambda	False Negative	108	1224	0.0882353
10	PGLSSEYOPTIM	Random Noise	False Positive	5	1000	0.005
20	Compar	OU	False Negative	180	1895	0.0949868
20	Compar	Pagel's Lambda	False Negative	103	1169	0.0881095
20	Compar	Random Noise	False Positive	249	958	0.259916
20	PGLSSEY	OU	False Negative	163	1897	0.0859251
20	PGLSSEY	Pagel's Lambda	False Negative	102	1251	0.0815348
20	PGLSSEY	Random Noise	False Positive	1	1000	0.001
20	PGLSSEYOPTIM	OU	False Negative	163	1897	0.0859251
20	PGLSSEYOPTIM	Pagel's Lambda	False Negative	99	1251	0.0791367
20	PGLSSEYOPTIM	Random Noise	False Positive	10	1000	0.01

## Sheet: 350
min	model	evo_model	error_type	count	total	rate
1	Compar	Brownian	False Negative	3	790	0.00379747
1	Compar	OU	False Negative	43	875	0.0491429
1	Compar	Pagel's Lambda	False Negative	54	830	0.0650602
1	Compar	Random Noise	False Positive	625	1090	0.573394
1	PGLSSEY	OU	False Negative	56	906	0.0618102
1	PGLSSEY	Pagel's Lambda	False Negative	59	896	0.0658482
1	PGLSSEYOPTIM	OU	False Negative	52	889	0.0584927
1	PGLSSEYOPTIM	Pagel's Lambda	False Negative	57	896	0.0636161
1	PGLSSEYOPTIM	Random Noise	False Positive	59	1291	0.045701
5	Compar	Brownian	False Negative	2	631	0.00316957
5	Compar	OU	False Negative	41	838	0.048926
5	Compar	Pagel's Lambda	False Negative	64	885	0.0723164
5	Compar	Random Noise	False Positive	430	897	0.479376
5	PGLSSEY	OU	False Negative	43	847	0.0507674
5	PGLSSEY	Pagel's Lambda	False Negative	61	985	0.0619289
5	PGLSSEYOPTIM	OU	False Negative	39	828	0.0471014
5	PGLSSEYOPTIM	Pagel's Lambda	False Negative	63	985	0.0639594
5	PGLSSEYOPTIM	Random Noise	False Positive	17	1101	0.0154405
10	Compar	Brownian	False Negative	1	845	0.00118343
10	Compar	OU	False Negative	53	833	0.0636255
10	Compar	Pagel's Lambda	False Negative	48	805	0.0596273
10	Compar	Random Noise	False Positive	400	856	0.46729
10	PGLSSEY	OU	False Negative	50	840	0.0595238
10	PGLSSEY	Pagel's Lambda	False Negative	54	931	0.0580021
10	PGLSSEYOPTIM	OU	False Negative	47	816	0.057598
10	PGLSSEYOPTIM	Pagel's Lambda	False Negative	58	931	0.0622986
10	PGLSSEYOPTIM	Random Noise	False Positive	7	1059	0.00661001
20	Compar	OU	False Negative	48	804	0.0597015
20	Compar	Pagel's Lambda	False Negative	54	771	0.0700389
20	Compar	Random Noise	False Positive	301	720	0.418056
20	PGLSSEY	OU	False Negative	44	807	0.0545229
20	PGLSSEY	Pagel's Lambda	False Negative	67	1000	0.067
20	PGLSSEYOPTIM	OU	False Negative	47	788	0.0596447
20	PGLSSEYOPTIM	Pagel's Lambda	False Negative	67	1000	0.067
20	PGLSSEYOPTIM	Random Noise	False Positive	16	978	0.0163599

## Sheet: Average by Species Count
Species_Num	Method	Avg Error Rate
50	GEE Binom	0.130419
50	PGLS.Sey	0.068391
50	PGLS.Sey.Optim	0.070605
150	GEE Binom	0.16523
150	PGLS.Sey	0.078516
150	PGLS.Sey.Optim	0.0616019
350	GEE Binom	0.162314
350	PGLS.Sey	0.0596468
350	PGLS.Sey.Optim	0.0596468

## Sheet: All Errors
min	model	evo_model	error_type	count	total	rate
1	Compar	OU	False Negative	198	998	0.198397
1	Compar	Pagel's Lambda	False Negative	54	990	0.0545455
1	Compar	Random Noise	False Positive	235	982	0.239308
1	PGLSSEY	OU	False Negative	157	1000	0.157
1	PGLSSEY	Pagel's Lambda	False Negative	10	1000	0.01
1	PGLSSEY	Random Noise	False Positive	1	1000	0.001
1	PGLSSEYOPTIM	OU	False Negative	156	1000	0.156
1	PGLSSEYOPTIM	Pagel's Lambda	False Negative	17	1000	0.017
5	Compar	OU	False Negative	153	989	0.154702
5	Compar	Pagel's Lambda	False Negative	44	900	0.0488889
5	Compar	Random Noise	False Positive	170	946	0.179704
5	PGLSSEY	OU	False Negative	132	1000	0.132
5	PGLSSEY	Pagel's Lambda	False Negative	7	931	0.0075188
5	PGLSSEYOPTIM	OU	False Negative	136	1000	0.136
5	PGLSSEYOPTIM	Pagel's Lambda	False Negative	6	931	0.00644468
10	Compar	OU	False Negative	156	977	0.159672
10	Compar	Pagel's Lambda	False Negative	33	943	0.0349947
10	Compar	Random Noise	False Positive	138	901	0.153163
10	PGLSSEY	OU	False Negative	141	1000	0.141
10	PGLSSEY	Pagel's Lambda	False Negative	13	1000	0.013
10	PGLSSEYOPTIM	OU	False Negative	149	1000	0.149
10	PGLSSEYOPTIM	Pagel's Lambda	False Negative	13	1000	0.013
20	Compar	OU	False Negative	139	956	0.145397
20	Compar	Pagel's Lambda	False Negative	34	892	0.0381166
20	Compar	Random Noise	False Positive	133	841	0.158145
20	PGLSSEY	OU	False Negative	141	1000	0.141
20	PGLSSEY	Pagel's Lambda	False Negative	13	1000	0.013
20	PGLSSEYOPTIM	OU	False Negative	144	1000	0.144
20	PGLSSEYOPTIM	Pagel's Lambda	False Negative	13	1000	0.013
20	PGLSSEYOPTIM	Random Noise	False Positive	1	1000	0.001
1	Compar	OU	False Negative	169	1880	0.0898936
1	Compar	Pagel's Lambda	False Negative	139	1172	0.118601
1	Compar	Random Noise	False Positive	336	1000	0.336
1	PGLSSEY	OU	False Negative	163	1880	0.0867021
1	PGLSSEY	Pagel's Lambda	False Negative	121	1177	0.102804
1	PGLSSEYOPTIM	OU	False Negative	159	1880	0.0845745
1	PGLSSEYOPTIM	Pagel's Lambda	False Negative	114	1177	0.0968564
1	PGLSSEYOPTIM	Random Noise	False Positive	15	1000	0.015
5	Compar	OU	False Negative	163	1897	0.0859251
5	Compar	Pagel's Lambda	False Negative	107	1162	0.0920826
5	Compar	Random Noise	False Positive	326	999	0.326326
5	PGLSSEY	OU	False Negative	160	1897	0.0843437
5	PGLSSEY	Pagel's Lambda	False Negative	105	1167	0.0899743
5	PGLSSEYOPTIM	OU	False Negative	160	1897	0.0843437
5	PGLSSEYOPTIM	Pagel's Lambda	False Negative	99	1167	0.0848329
5	PGLSSEYOPTIM	Random Noise	False Positive	5	1000	0.005
10	Compar	OU	False Negative	172	1899	0.090574
10	Compar	Pagel's Lambda	False Negative	128	1205	0.106224
10	Compar	Random Noise	False Positive	290	986	0.294118
10	PGLSSEY	OU	False Negative	162	1899	0.0853081
10	PGLSSEY	Pagel's Lambda	False Negative	109	1224	0.0890523
10	PGLSSEYOPTIM	OU	False Negative	172	1899	0.090574
10	PGLSSEYOPTIM	Pagel's Lambda	False Negative	108	1224	0.0882353
10	PGLSSEYOPTIM	Random Noise	False Positive	5	1000	0.005
20	Compar	OU	False Negative	180	1895	0.0949868
20	Compar	Pagel's Lambda	False Negative	103	1169	0.0881095
20	Compar	Random Noise	False Positive	249	958	0.259916
20	PGLSSEY	OU	False Negative	163	1897	0.0859251
20	PGLSSEY	Pagel's Lambda	False Negative	102	1251	0.0815348
20	PGLSSEY	Random Noise	False Positive	1	1000	0.001
20	PGLSSEYOPTIM	OU	False Negative	163	1897	0.0859251
20	PGLSSEYOPTIM	Pagel's Lambda	False Negative	99	1251	0.0791367
20	PGLSSEYOPTIM	Random Noise	False Positive	10	1000	0.01
1	Compar	Brownian	False Negative	3	790	0.00379747
1	Compar	OU	False Negative	43	875	0.0491429
1	Compar	Pagel's Lambda	False Negative	54	830	0.0650602
1	Compar	Random Noise	False Positive	625	1090	0.573395
1	PGLSSEY	OU	False Negative	56	906	0.0618102
1	PGLSSEY	Pagel's Lambda	False Negative	59	896	0.0658482
1	PGLSSEYOPTIM	OU	False Negative	52	889	0.0584927
1	PGLSSEYOPTIM	Pagel's Lambda	False Negative	57	896	0.0636161
1	PGLSSEYOPTIM	Random Noise	False Positive	59	1291	0.045701
5	Compar	Brownian	False Negative	2	631	0.00316957
5	Compar	OU	False Negative	41	838	0.048926
5	Compar	Pagel's Lambda	False Negative	64	885	0.0723164
5	Compar	Random Noise	False Positive	430	897	0.479376
5	PGLSSEY	OU	False Negative	43	847	0.0507674
5	PGLSSEY	Pagel's Lambda	False Negative	61	985	0.0619289
5	PGLSSEYOPTIM	OU	False Negative	39	828	0.0471015
5	PGLSSEYOPTIM	Pagel's Lambda	False Negative	63	985	0.0639594
5	PGLSSEYOPTIM	Random Noise	False Positive	17	1101	0.0154405
10	Compar	Brownian	False Negative	1	845	0.00118343
10	Compar	OU	False Negative	53	833	0.0636255
10	Compar	Pagel's Lambda	False Negative	48	805	0.0596273
10	Compar	Random Noise	False Positive	400	856	0.46729
10	PGLSSEY	OU	False Negative	50	840	0.0595238
10	PGLSSEY	Pagel's Lambda	False Negative	54	931	0.0580022
10	PGLSSEYOPTIM	OU	False Negative	47	816	0.057598
10	PGLSSEYOPTIM	Pagel's Lambda	False Negative	58	931	0.0622986
10	PGLSSEYOPTIM	Random Noise	False Positive	7	1059	0.00661001
20	Compar	OU	False Negative	48	804	0.0597015
20	Compar	Pagel's Lambda	False Negative	54	771	0.0700389
20	Compar	Random Noise	False Positive	301	720	0.418056
20	PGLSSEY	OU	False Negative	44	807	0.0545229
20	PGLSSEY	Pagel's Lambda	False Negative	67	1000	0.067
20	PGLSSEYOPTIM	OU	False Negative	47	788	0.0596447
20	PGLSSEYOPTIM	Pagel's Lambda	False Negative	67	1000	0.067
20	PGLSSEYOPTIM	Random Noise	False Positive	16	978	0.0163599

## Sheet: Average Error All by Model
Method	AvgRate
GEE Binom	0.153397
PGLS.Sey	0.069291
PGLS.Sey.Optim	0.0584468

## Sheet: Avg Error Type all by Model
Method	AvgRate
GEE Binom	0.0776926
GEE Binom	0.323733
PGLS.Sey	0.0749819
PGLS.Sey	0.001
PGLS.Sey.Optim	0.0753598
PGLS.Sey.Optim	0.0133457
